# Supplementary material for: Germline PALB2 Mutations in Cancers and Its Distinction From Somatic PALB2 Mutations in Breast Cancers
Source: Front Genet. 2020 Aug 27;11:829. doi: 10.3389/fgene.2020.00829 (PMC7482549; doi:10.3389/fgene.2020.00829)
Supplement: TABLE S6 — Charger summary of the detected PALB2 variants. [file Table_5.XLSX]

## Sheet: charger_summary
HUGO_Symbol	Chromosome	Start	Stop	Reference	Alternate	Variant_Classification	HGVSg	HGVSc	HGVSp	Allele_Frequency	VEP_Most_Severe_Consequence	Positive_Evidence	Negative_Evidence	Positive_CharGer_Score	Negative_CharGer_Score	CharGer_Score	ClinVar_Pathogenicity	ACMG_Classification	CharGer_Classification	PubMed_Link	ClinVar_Traits	CharGer_Summary	VCF_Details
PALB2	16	23635404	23635405	-	NA	PALB2:g.16_23635404del23635405	:c.del23635405	:p.	0	NA	PM2	NA	2	0	2	Uncertain Significance	Uncertain Significance	Uncertain Significance	NA	NA	PM2(Low/absent allele frequency None<=0.0005)	[]
PALB2	16	23637679	23637680	T	NA	PALB2:g.16_23637679del23637680insT	:c.del23637680insT	:p.	0	NA	PM2	NA	2	0	2	Uncertain Significance	Uncertain Significance	Uncertain Significance	NA	NA	PM2(Low/absent allele frequency None<=0.0005)	[]
PALB2	16	23647395	23647396	C	NA	PALB2:g.16_23647395del23647396insC	:c.del23647396insC	:p.	0	NA	PM2	NA	2	0	2	Uncertain Significance	Uncertain Significance	Uncertain Significance	NA	NA	PM2(Low/absent allele frequency None<=0.0005)	[]
PALB2	16	23647395	23647396	C	NA	PALB2:g.16_23647395del23647396insC	:c.del23647396insC	:p.	0	NA	PM2	NA	2	0	2	Uncertain Significance	Uncertain Significance	Uncertain Significance	NA	NA	PM2(Low/absent allele frequency None<=0.0005)	[]
PALB2	16	23641307	23641308	AT	NA	PALB2:g.16_23641307del23641308insAT	:c.del23641308insAT	:p.	0	NA	PM2	NA	2	0	2	Uncertain Significance	Uncertain Significance	Uncertain Significance	NA	NA	PM2(Low/absent allele frequency None<=0.0005)	[]
PALB2	16	23641307	23641308	AT	NA	PALB2:g.16_23641307del23641308insAT	:c.del23641308insAT	:p.	0	NA	PM2	NA	2	0	2	Uncertain Significance	Uncertain Significance	Uncertain Significance	NA	NA	PM2(Low/absent allele frequency None<=0.0005)	[]
PALB2	16	23641307	23641308	AT	NA	PALB2:g.16_23641307del23641308insAT	:c.del23641308insAT	:p.	0	NA	PM2	NA	2	0	2	Uncertain Significance	Uncertain Significance	Uncertain Significance	NA	NA	PM2(Low/absent allele frequency None<=0.0005)	[]
PALB2	16	23646828	23646832	AAGAA	NA	PALB2:g.16_23646828del23646832insAAGAA	:c.del23646832insAAGAA	:p.	0	NA	PM2	NA	2	0	2	Uncertain Significance	Uncertain Significance	Uncertain Significance	NA	NA	PM2(Low/absent allele frequency None<=0.0005)	[]
PALB2	16	23646828	23646832	AAGAA	NA	PALB2:g.16_23646828del23646832insAAGAA	:c.del23646832insAAGAA	:p.	0	NA	PM2	NA	2	0	2	Uncertain Significance	Uncertain Significance	Uncertain Significance	NA	NA	PM2(Low/absent allele frequency None<=0.0005)	[]
PALB2	16	23646828	23646832	AAGAA	NA	PALB2:g.16_23646828del23646832insAAGAA	:c.del23646832insAAGAA	:p.	0	NA	PM2	NA	2	0	2	Uncertain Significance	Uncertain Significance	Uncertain Significance	NA	NA	PM2(Low/absent allele frequency None<=0.0005)	[]
PALB2	16	23646828	23646832	AAGAA	NA	PALB2:g.16_23646828del23646832insAAGAA	:c.del23646832insAAGAA	:p.	0	NA	PM2	NA	2	0	2	Uncertain Significance	Uncertain Significance	Uncertain Significance	NA	NA	PM2(Low/absent allele frequency None<=0.0005)	[]
PALB2	16	23647478	23647479	A	NA	PALB2:g.16_23647478del23647479insA	:c.del23647479insA	:p.	0	NA	PM2	NA	2	0	2	Uncertain Significance	Uncertain Significance	Uncertain Significance	NA	NA	PM2(Low/absent allele frequency None<=0.0005)	[]
PALB2	16	23647478	23647479	A	NA	PALB2:g.16_23647478del23647479insA	:c.del23647479insA	:p.	0	NA	PM2	NA	2	0	2	Uncertain Significance	Uncertain Significance	Uncertain Significance	NA	NA	PM2(Low/absent allele frequency None<=0.0005)	[]
PALB2	16	23647478	23647479	A	NA	PALB2:g.16_23647478del23647479insA	:c.del23647479insA	:p.	0	NA	PM2	NA	2	0	2	Uncertain Significance	Uncertain Significance	Uncertain Significance	NA	NA	PM2(Low/absent allele frequency None<=0.0005)	[]
PALB2	16	23646810	23646811	A	NA	PALB2:g.16_23646810del23646811insA	:c.del23646811insA	:p.	0	NA	PM2	NA	2	0	2	Uncertain Significance	Uncertain Significance	Uncertain Significance	NA	NA	PM2(Low/absent allele frequency None<=0.0005)	[]
PALB2	16	23646810	23646811	A	NA	PALB2:g.16_23646810del23646811insA	:c.del23646811insA	:p.	0	NA	PM2	NA	2	0	2	Uncertain Significance	Uncertain Significance	Uncertain Significance	NA	NA	PM2(Low/absent allele frequency None<=0.0005)	[]
PALB2	16	23646810	23646811	A	NA	PALB2:g.16_23646810del23646811insA	:c.del23646811insA	:p.	0	NA	PM2	NA	2	0	2	Uncertain Significance	Uncertain Significance	Uncertain Significance	NA	NA	PM2(Low/absent allele frequency None<=0.0005)	[]
PALB2	16	23646810	23646811	A	NA	PALB2:g.16_23646810del23646811insA	:c.del23646811insA	:p.	0	NA	PM2	NA	2	0	2	Uncertain Significance	Uncertain Significance	Uncertain Significance	NA	NA	PM2(Low/absent allele frequency None<=0.0005)	[]
PALB2	16	23646810	23646811	A	NA	PALB2:g.16_23646810del23646811insA	:c.del23646811insA	:p.	0	NA	PM2	NA	2	0	2	Uncertain Significance	Uncertain Significance	Uncertain Significance	NA	NA	PM2(Low/absent allele frequency None<=0.0005)	[]
PALB2	16	23625414	23625415	A	NA	PALB2:g.16_23625414del23625415insA	:c.del23625415insA	:p.	0	NA	PM2	NA	2	0	2	Uncertain Significance	Uncertain Significance	Uncertain Significance	NA	NA	PM2(Low/absent allele frequency None<=0.0005)	[]
PALB2	16	23641367	23641368	T	NA	PALB2:g.16_23641367del23641368insT	:c.del23641368insT	:p.	0	NA	PM2	NA	2	0	2	Uncertain Significance	Uncertain Significance	Uncertain Significance	NA	NA	PM2(Low/absent allele frequency None<=0.0005)	[]
PALB2	16	23637711	23637712	C	NA	PALB2:g.16_23637711del23637712insC	:c.del23637712insC	:p.	0	NA	PM2	NA	2	0	2	Uncertain Significance	Uncertain Significance	Uncertain Significance	NA	NA	PM2(Low/absent allele frequency None<=0.0005)	[]
PALB2	16	23637711	23637712	C	NA	PALB2:g.16_23637711del23637712insC	:c.del23637712insC	:p.	0	NA	PM2	NA	2	0	2	Uncertain Significance	Uncertain Significance	Uncertain Significance	NA	NA	PM2(Low/absent allele frequency None<=0.0005)	[]
PALB2	16	23637711	23637712	C	NA	PALB2:g.16_23637711del23637712insC	:c.del23637712insC	:p.	0	NA	PM2	NA	2	0	2	Uncertain Significance	Uncertain Significance	Uncertain Significance	NA	NA	PM2(Low/absent allele frequency None<=0.0005)	[]
PALB2	16	23641218	23641219	C	NA	PALB2:g.16_23641218del23641219insC	:c.del23641219insC	:p.	0	NA	PM2	NA	2	0	2	Uncertain Significance	Uncertain Significance	Uncertain Significance	NA	NA	PM2(Low/absent allele frequency None<=0.0005)	[]
PALB2	16	23637612	23637613	G	NA	PALB2:g.16_23637612del23637613insG	:c.del23637613insG	:p.	0	NA	PM2	NA	2	0	2	Uncertain Significance	Uncertain Significance	Uncertain Significance	NA	NA	PM2(Low/absent allele frequency None<=0.0005)	[]
PALB2	16	23634417	23634418	A	NA	PALB2:g.16_23634417del23634418insA	:c.del23634418insA	:p.	0	NA	PM2	NA	2	0	2	Uncertain Significance	Uncertain Significance	Uncertain Significance	NA	NA	PM2(Low/absent allele frequency None<=0.0005)	[]
PALB2	16	23634318	23634319	G	NA	PALB2:g.16_23634318del23634319insG	:c.del23634319insG	:p.	0	NA	PM2	NA	2	0	2	Uncertain Significance	Uncertain Significance	Uncertain Significance	NA	NA	PM2(Low/absent allele frequency None<=0.0005)	[]
PALB2	16	23634318	23634319	G	NA	PALB2:g.16_23634318del23634319insG	:c.del23634319insG	:p.	0	NA	PM2	NA	2	0	2	Uncertain Significance	Uncertain Significance	Uncertain Significance	NA	NA	PM2(Low/absent allele frequency None<=0.0005)	[]
PALB2	16	23652472	23652473	G	NA	PALB2:g.16_23652472del23652473insG	:c.del23652473insG	:p.	0	NA	PM2	NA	2	0	2	Uncertain Significance	Uncertain Significance	Uncertain Significance	NA	NA	PM2(Low/absent allele frequency None<=0.0005)	[]
PALB2	16	23647116	23647117	C	NA	PALB2:g.16_23647116del23647117insC	:c.del23647117insC	:p.	0	NA	PM2	NA	2	0	2	Uncertain Significance	Uncertain Significance	Uncertain Significance	NA	NA	PM2(Low/absent allele frequency None<=0.0005)	[]
PALB2	16	23647116	23647117	C	NA	PALB2:g.16_23647116del23647117insC	:c.del23647117insC	:p.	0	NA	PM2	NA	2	0	2	Uncertain Significance	Uncertain Significance	Uncertain Significance	NA	NA	PM2(Low/absent allele frequency None<=0.0005)	[]
PALB2	16	23641218	23641219	C	NA	PALB2:g.16_23641218del23641219insC	:c.del23641219insC	:p.	0	NA	PM2	NA	2	0	2	Uncertain Significance	Uncertain Significance	Uncertain Significance	NA	NA	PM2(Low/absent allele frequency None<=0.0005)	[]
PALB2	16	23634318	23634319	G	NA	PALB2:g.16_23634318del23634319insG	:c.del23634319insG	:p.	0	NA	PM2	NA	2	0	2	Uncertain Significance	Uncertain Significance	Uncertain Significance	NA	NA	PM2(Low/absent allele frequency None<=0.0005)	[]
PALB2	16	23634318	23634319	G	NA	PALB2:g.16_23634318del23634319insG	:c.del23634319insG	:p.	0	NA	PM2	NA	2	0	2	Uncertain Significance	Uncertain Significance	Uncertain Significance	NA	NA	PM2(Low/absent allele frequency None<=0.0005)	[]
PALB2	16	23641407	23641408	C	NA	PALB2:g.16_23641407del23641408insC	:c.del23641408insC	:p.	0	NA	PM2	NA	2	0	2	Uncertain Significance	Uncertain Significance	Uncertain Significance	NA	NA	PM2(Low/absent allele frequency None<=0.0005)	[]
PALB2	16	23634318	23634319	G	NA	PALB2:g.16_23634318del23634319insG	:c.del23634319insG	:p.	0	NA	PM2	NA	2	0	2	Uncertain Significance	Uncertain Significance	Uncertain Significance	NA	NA	PM2(Low/absent allele frequency None<=0.0005)	[]
PALB2	16	23634318	23634319	G	NA	PALB2:g.16_23634318del23634319insG	:c.del23634319insG	:p.	0	NA	PM2	NA	2	0	2	Uncertain Significance	Uncertain Significance	Uncertain Significance	NA	NA	PM2(Low/absent allele frequency None<=0.0005)	[]
PALB2	16	23625413	23625414	G	NA	PALB2:g.16_23625413del23625414insG	:c.del23625414insG	:p.	0	NA	PM2	NA	2	0	2	Uncertain Significance	Uncertain Significance	Uncertain Significance	NA	NA	PM2(Low/absent allele frequency None<=0.0005)	[]
PALB2	16	23625413	23625414	G	NA	PALB2:g.16_23625413del23625414insG	:c.del23625414insG	:p.	0	NA	PM2	NA	2	0	2	Uncertain Significance	Uncertain Significance	Uncertain Significance	NA	NA	PM2(Low/absent allele frequency None<=0.0005)	[]
PALB2	16	23625413	23625414	G	NA	PALB2:g.16_23625413del23625414insG	:c.del23625414insG	:p.	0	NA	PM2	NA	2	0	2	Uncertain Significance	Uncertain Significance	Uncertain Significance	NA	NA	PM2(Low/absent allele frequency None<=0.0005)	[]
PALB2	16	23625413	23625414	G	NA	PALB2:g.16_23625413del23625414insG	:c.del23625414insG	:p.	0	NA	PM2	NA	2	0	2	Uncertain Significance	Uncertain Significance	Uncertain Significance	NA	NA	PM2(Low/absent allele frequency None<=0.0005)	[]
PALB2	16	23625413	23625414	G	NA	PALB2:g.16_23625413del23625414insG	:c.del23625414insG	:p.	0	NA	PM2	NA	2	0	2	Uncertain Significance	Uncertain Significance	Uncertain Significance	NA	NA	PM2(Low/absent allele frequency None<=0.0005)	[]
NA	NA	-	-	NA
:c.	:p.	0	NA	PM2	NA	2	0	2	Uncertain Significance	Uncertain Significance	Uncertain Significance	NA	NA	PM2(Low/absent allele frequency None<=0.0005)	[]

## Sheet: clinvar
Chromosome	Start	End	Name of item	ClinVar ID	Type of Variant	NCBI Entrez Gene ID	NCBI Entrez Gene Symbol	Clinical significance	dbSNP ID	dbVar ID	Genetic Testing Registry	Phenotype identifiers	Data origin	Genome assembly	Cytogenetic status	Review status	coding HGVS	protein HGVS	last evaluation	guidelines	other identifiers (OMIM)
chr16	23614791	23614792	PALB2:c.3549C>G	RCV000001304, RCV000001305	single nucleotide variant	79728	PALB2	pathogenic, risk factor	118203998		N	GeneReviews:NBK1401, MedGen:C1835817, OMIM:610832, Orphanet:84, MedGen:CN068448	germline	GRCh37		classified by multiple submitters	NM_024675.3:c.3549C>G	NP_078951.2:p.Tyr1183Ter	1		OMIM Allelic Variant:610355.0003
chr16	23634323	23634324	PALB2:c.2962C>T	RCV000001306, RCV000001307	single nucleotide variant	79728	PALB2	pathogenic, risk factor	118203999		N	GeneReviews:NBK1401, MedGen:C1835817, OMIM:610832, Orphanet:84, MedGen:CN068448	germline	GRCh37		classified by multiple submitters	NM_024675.3:c.2962C>T	NP_078951.2:p.Gln988Ter	1		OMIM Allelic Variant:610355.0004
chr16	23646213	23646214	PALB2:c.1653T>A	RCV000001302	single nucleotide variant	79728	PALB2	pathogenic	118203997		N	GeneReviews:NBK1401, MedGen:C1835817, OMIM:610832, Orphanet:84	germline	GRCh37		classified by single submitter	NM_024675.3:c.1653T>A	NP_078951.2:p.Tyr551Ter	1		OMIM Allelic Variant:610355.0001
